# Supplementary material for: Synthesis of Cobalt Hydroxychloride and Its Application as a Catalyst in the Condensation of Perimidines
Source: Molecules. 2026 Jan 4;31(1):182. doi: 10.3390/molecules31010182 (PMC12787797; doi:10.3390/molecules31010182)
Supplement: Supplementary file 1 [file molecules-31-00182-s001.zip]

Archive with 1 entries (1 files):
- molecules-3851015-supplementary.pdf
